# Supplementary material for: ﻿Updating the diversity: three novel species of Triblidium (Triblidiaceae, Rhytismatales) in west Yunnan, China
Source: MycoKeys. 2025 Sep 1;121:271–89. doi: 10.3897/mycokeys.121.165642 (PMC12418029; doi:10.3897/mycokeys.121.165642)
Supplement: XML Treatment for Triblidium daliense [file mycokeys.121.165642-treatment1.xml]

<!DOCTYPE tp:taxon-treatment
  PUBLIC "-//TaxonX//DTD Taxonomic Treatment Publishing DTD v0 20100105//EN" "tax-treatment-NSO.dtd">
<tp:taxon-treatment xmlns:tp="http://www.plazi.org/taxpub"><tp:treatment-meta><kwd-group><label>Taxon classification</label><kwd>
                <named-content content-type="kingdom">Fungi</named-content>
              </kwd><kwd>
                <named-content content-type="order">Rhytismatales</named-content>
              </kwd><kwd>
                <named-content content-type="family">Triblidiaceae</named-content>
              </kwd></kwd-group><mixed-citation publication-type="journal"><person-group><name><surname>Li</surname><given-names>Cui-Jin-Yi</given-names></name><name><surname>Zhao</surname><given-names>Qi</given-names></name><name><surname>Eungwanichayapant</surname><given-names>Prapassorn Damrongkool</given-names></name><name><surname>Yu</surname><given-names>Feng-Ming</given-names></name><name><surname>Hyde</surname><given-names>Kevin David</given-names></name><name><surname>Thilini Chethana</surname><given-names>Kandawatte Wedaralalage</given-names></name><name><surname>Liu</surname><given-names>Wei-Wei</given-names></name><name><surname>Liu</surname><given-names>Dong-Mei</given-names></name></person-group><article-title>﻿Updating the diversity: three novel species of <italic><tp:taxon-name><tp:taxon-name-part taxon-name-part-type="genus" reg="Triblidium">Triblidium</tp:taxon-name-part></tp:taxon-name></italic> (<tp:taxon-name><tp:taxon-name-part taxon-name-part-type="family">Triblidiaceae</tp:taxon-name-part></tp:taxon-name>, <tp:taxon-name><tp:taxon-name-part taxon-name-part-type="order">Rhytismatales</tp:taxon-name-part></tp:taxon-name>) in west Yunnan, China</article-title><source>MycoKeys</source><day>01</day><month>09</month><year>2025</year><volume>121</volume><fpage>271</fpage><lpage>289</lpage><pub-id pub-id-type="doi">10.3897/mycokeys.121.165642</pub-id></mixed-citation></tp:treatment-meta><tp:nomenclature><label>﻿</label><tp:taxon-name><object-id xmlns:xlink="http://www.w3.org/1999/xlink" content-type="arpha" xlink:type="simple">0FC83F86-D398-52C0-8A01-8AD19564B9B3</object-id>
              <tp:taxon-name-part taxon-name-part-type="genus" reg="Triblidium">Triblidium</tp:taxon-name-part>
              <tp:taxon-name-part taxon-name-part-type="species" reg="daliense">daliense</tp:taxon-name-part>
              <object-id xmlns:xlink="http://www.w3.org/1999/xlink" xlink:type="simple">Index Fungorum: IF904194</object-id>
              <object-id xmlns:xlink="http://www.w3.org/1999/xlink" xlink:type="simple">Facesoffungi Number: FoF18050</object-id>
            </tp:taxon-name><tp:taxon-authority>C.J.Y. Li, K.W.T. Chethana &amp; Q. Zhao</tp:taxon-authority><tp:taxon-status xmlns:xlink="http://www.w3.org/1999/xlink" xlink:type="simple">sp. nov.</tp:taxon-status><xref ref-type="fig" rid="F2">Fig. 2</xref></tp:nomenclature><tp:treatment-sec sec-type="etymology" id="SECID0EFFAI"><title>Etymology.</title><p>The specific epithet refers to Dali City, where the type specimen was collected.</p><fig id="F2" position="float" orientation="portrait"><object-id xmlns:xlink="http://www.w3.org/1999/xlink" content-type="doi" xlink:type="simple">10.3897/mycokeys.121.165642.figure2</object-id><object-id xmlns:xlink="http://www.w3.org/1999/xlink" content-type="arpha" xlink:type="simple">929C60C5-0F3B-5719-9EFB-B9AC8382C8D8</object-id><label>Figure 2.</label><caption><p><italic><tp:taxon-name><tp:taxon-name-part taxon-name-part-type="genus" reg="Triblidium">Triblidium</tp:taxon-name-part> <tp:taxon-name-part taxon-name-part-type="species" reg="daliense">daliense</tp:taxon-name-part></tp:taxon-name></italic> (<named-content xmlns:xlink="http://www.w3.org/1999/xlink" content-type="dwc:institutional_code" xlink:title="Herbarium of Cryptogams, Kunming Institute of Botany" xlink:href="http://grbio.org/institution/cryptogamic-herbarium-kunming-institute-botany" xlink:type="simple">HKAS</named-content> 128302, holotype). A. Fresh apothecia on the substrate; B. Dried apothecia on the substrate; C. Vertical section of an apothecium; D. Medullary excipulum; E. Ectal excipulum; F. Paraphyses; G. Asci; H. Ascospores. Scale bars: 500 μm (C); 35 μm (D, E); 150 μm (F); 100 μm (G); 30 μm (H).</p></caption><graphic xmlns:xlink="http://www.w3.org/1999/xlink" xlink:href="mycokeys-121-271-g002.jpg" position="float" orientation="portrait" xlink:type="simple" id="oo_1406600.jpg"><uri content-type="original_file" xlink:type="simple">https://binary.pensoft.net/fig/1406600</uri></graphic></fig></tp:treatment-sec><tp:treatment-sec sec-type="Holotype" id="SECID0EGGAI"><title>Holotype.</title><p><named-content xmlns:xlink="http://www.w3.org/1999/xlink" content-type="dwc:institutional_code" xlink:title="Herbarium of Cryptogams, Kunming Institute of Botany" xlink:href="http://grbio.org/institution/cryptogamic-herbarium-kunming-institute-botany" xlink:type="simple">HKAS</named-content> 128302.</p></tp:treatment-sec><tp:treatment-sec sec-type="diagnosis" id="SECID0EQGAI"><title>Diagnosis.</title><p>It is similar to <italic><tp:taxon-name><tp:taxon-name-part taxon-name-part-type="genus" reg="Triblidium">T.</tp:taxon-name-part> <tp:taxon-name-part taxon-name-part-type="species" reg="sichuanense">sichuanense</tp:taxon-name-part></tp:taxon-name></italic>, but <italic><tp:taxon-name><tp:taxon-name-part taxon-name-part-type="genus" reg="Triblidium">T.</tp:taxon-name-part> <tp:taxon-name-part taxon-name-part-type="species" reg="daliense">daliense</tp:taxon-name-part></tp:taxon-name></italic> has larger asci, wider paraphyses, thicker internal matrix of stroma and the inner layers of the covering and basal stroma consisting of hyaline hyphae.</p></tp:treatment-sec><tp:treatment-sec sec-type="description" id="SECID0E5HAI"><title>Description.</title><p>Saprobic on the bark of the fallen branches of <tp:taxon-name><tp:taxon-name-part taxon-name-part-type="family">Fagaceae</tp:taxon-name-part></tp:taxon-name>. <bold>Sexual morph</bold>: <bold><italic>Apothecia</italic></bold> 0.9–1.6 mm wide (<italic>x̄</italic> = 1.2 mm, n = 20) when fresh, 1.1–1.6 mm wide (<italic>x̄</italic> = 1.2 mm, n = 20), 0.3–0.5 mm high (<italic>x̄</italic> = 0.4 mm, n = 10) when dried, scattered, superficial, discoid, sessile, erumpent from the bark, initially growing as a cleistohymenial development, the hymenium tightly protected by excipulum when immature, splitting to expose hymenium by usually irregular 6–8 teeth-like lobes in the surface in a humid environment, black (#4a4750) surface with polygonal areolae. <bold><italic>Discs</italic></bold> flat to slightly raised, circular, orange (#c4892d) when fresh, bright orange (#db9938) when dried. <bold><italic>Receptacles</italic></bold> rough and black when fresh, sculptured with polygonal areolae or wrinkled on the surface when dried. <bold><italic>Covering stroma</italic></bold> 54–138 μm thick, comprised of carbonised textura angularis cells and the inner layers of hyaline hyphae. <bold><italic>Hymenium</italic></bold> 200–236 μm (<italic>x̄</italic> = 216 μm, n = 10) thick, hyaline to pale brown. <bold><italic>Subhymenium</italic></bold> 30–50 μm (<italic>x̄</italic> = 39 μm, n = 15) thick, comprised of hyaline, textura angularis cells, 3.3–7.9 μm (<italic>x̄</italic> = 5.3 μm, n = 40) in diam. <bold><italic>Internal matrix of stroma</italic></bold> 55–215 μm (<italic>x̄</italic> = 123 μm, n = 40) thick, well-developed, comprised of hyaline, textura intricata hyphae, 1.6–2.9 μm (<italic>x̄</italic> = 2.2 μm, n = 40) in diam., non-gelatinous. <bold><italic>Basal stroma</italic></bold> 60–95 μm (<italic>x̄</italic> = 74 μm, n = 40) thick, well-developed, the outer layers comprised of carbonised, very dark brown to black, textura angularis cells, 4.3–10.1 μm (<italic>x̄</italic> = 6.7 μm, n = 40) in diam., the inner layers comprised of highly melanised hyaline hyphae, 2.9–5.5 μm (<italic>x̄</italic> = 3.8 μm, n = 40) in diam. <bold><italic>Paraphyses</italic></bold> 270–330 × 2.1–3.3 μm (<italic>x̄</italic> = 290 × 2.7 μm, n = 50) wide, hyaline with golden oil drops, filiform, apically irregular-curved and occasionally branched, aseptate. <bold><italic>Asci</italic></bold> ripening sequentially, 235–292 × 23–28 μm (<italic>x̄</italic> = 257 × 24 μm, n = 25), unitunicate, 8-spored, clavate, apically rounded without an amyloid reaction in Melzer’s reagent, tapering to a fragile pleurorhynchous subtruncate base, croziers absent. <bold><italic>Ascospores</italic></bold> 23.4–35.5 × 11.8–16.5 μm (<italic>x̄</italic> = 26.7 × 13.4 μm, n = 55, Q = 1.6–2.2, Qm = 2.0 ± 0.1), overlapping uniseriate, ellipsoidal and muriform, hyaline, smooth, slightly curved, eight transverse septa and one or two longitudinal and oblique septa, without a gelatinous sheath. <bold>Asexual morph</bold>: Undetermined.</p></tp:treatment-sec><tp:treatment-sec sec-type="material" id="SECID0EBLAI"><title>Material examined.</title><p>China • Yunnan Province, Dali City, Eryuan County, Ma’an Mountain, altitude 2,600 m, on the bark of the fallen branches of <tp:taxon-name><tp:taxon-name-part taxon-name-part-type="family">Fagaceae</tp:taxon-name-part></tp:taxon-name>, 26 July 2021, Cuijinyi Li, LCJY-209 (<named-content xmlns:xlink="http://www.w3.org/1999/xlink" content-type="dwc:institutional_code" xlink:title="Herbarium of Cryptogams, Kunming Institute of Botany" xlink:href="http://grbio.org/institution/cryptogamic-herbarium-kunming-institute-botany" xlink:type="simple">HKAS</named-content> 128302, holotype); • ibid., Cuijinyi Li, LCJY-209-2 (<named-content xmlns:xlink="http://www.w3.org/1999/xlink" content-type="dwc:institutional_code" xlink:title="Herbarium of Cryptogams, Kunming Institute of Botany" xlink:href="http://grbio.org/institution/cryptogamic-herbarium-kunming-institute-botany" xlink:type="simple">HKAS</named-content> 145635, isotype).</p></tp:treatment-sec><tp:treatment-sec sec-type="notes" id="SECID0EULAI"><title>Notes.</title><p>Our collection was placed sister to <italic><tp:taxon-name><tp:taxon-name-part taxon-name-part-type="genus" reg="Triblidium">T.</tp:taxon-name-part> <tp:taxon-name-part taxon-name-part-type="species" reg="hubeiense">hubeiense</tp:taxon-name-part></tp:taxon-name></italic>, with the Maximum Likelihood bootstrap support of 79.9% in the SH-aLRT test, 80% in the <abbrev xmlns:xlink="http://www.w3.org/1999/xlink" xlink:title="ultrafast bootstrap" id="ABBRID0EFMAI" xlink:type="simple">UFB</abbrev> method and a Bayesian posterior probability of 0.9 (Fig. <xref ref-type="fig" rid="F1">1</xref>). <italic><tp:taxon-name><tp:taxon-name-part taxon-name-part-type="genus" reg="Triblidium">Triblidium</tp:taxon-name-part> <tp:taxon-name-part taxon-name-part-type="species" reg="daliense">daliense</tp:taxon-name-part></tp:taxon-name></italic> can be distinguished from <italic><tp:taxon-name><tp:taxon-name-part taxon-name-part-type="genus" reg="Triblidium">T.</tp:taxon-name-part> <tp:taxon-name-part taxon-name-part-type="species" reg="hubeiense">hubeiense</tp:taxon-name-part></tp:taxon-name></italic> by its smaller apothecia, thinner covering stroma (54–138 μm vs. 270–300 μm), thinner basal stroma (60–95 μm vs. 65–160 μm), carbonised angular cells at the outer layer, wider paraphyses (2.1–3.3 μm vs. ca. 1 μm) with branched tips and larger asci (235–292 × 23–28 μm vs. 160–200 × 15–24 μm) in contrast to the melanised hyphae of the latter species at the outer layers (<xref ref-type="bibr" rid="B26">Lv et al. 2019</xref>). The most morphologically similar species to our species is <italic><tp:taxon-name><tp:taxon-name-part taxon-name-part-type="genus" reg="Triblidium">T.</tp:taxon-name-part> <tp:taxon-name-part taxon-name-part-type="species" reg="sichuanense">sichuanense</tp:taxon-name-part></tp:taxon-name></italic>, which is distinguished by the presence of angular cells in the inner layers of the covering stroma and basal stroma, a thinner internal matrix of the stroma (50–80 μm vs. 55–215 μm), thinner paraphyses (1 μm vs. 2.1–3.3 μm) and smaller asci (120–220 × 12–20 μm vs. 235–292 × 23–28 μm) (<xref ref-type="bibr" rid="B8">Guo et al. 2024</xref>). Based on the molecular analyses, the <abbrev xmlns:xlink="http://www.w3.org/1999/xlink" xlink:title="internal transcribed spacers" id="ABBRID0EDPAI" xlink:type="simple">ITS</abbrev> sequence of <italic><tp:taxon-name><tp:taxon-name-part taxon-name-part-type="genus" reg="Triblidium">T.</tp:taxon-name-part> <tp:taxon-name-part taxon-name-part-type="species" reg="daliense">daliense</tp:taxon-name-part></tp:taxon-name></italic> exhibited a 3.3% difference with no gaps (16/485) to <italic><tp:taxon-name><tp:taxon-name-part taxon-name-part-type="genus" reg="Triblidium">T.</tp:taxon-name-part> <tp:taxon-name-part taxon-name-part-type="species" reg="yunnanense">yunnanense</tp:taxon-name-part></tp:taxon-name></italic> (isolate: HOU1822B), while the <abbrev xmlns:xlink="http://www.w3.org/1999/xlink" xlink:title="large subunit ribosomal RNA" id="ABBRID0E4PAI" xlink:type="simple">LSU</abbrev> sequence showed a 2.9% difference with six gaps (26/898) to <italic><tp:taxon-name><tp:taxon-name-part taxon-name-part-type="genus" reg="Triblidium">T.</tp:taxon-name-part> <tp:taxon-name-part taxon-name-part-type="species" reg="yunnanense">yunnanense</tp:taxon-name-part></tp:taxon-name></italic> (isolate: HOU875A) and the mtSSU sequence displayed a 0.72% difference with no gaps (6/830) to <italic><tp:taxon-name><tp:taxon-name-part taxon-name-part-type="genus" reg="Triblidium">T.</tp:taxon-name-part> <tp:taxon-name-part taxon-name-part-type="species" reg="hubeiense">hubeiense</tp:taxon-name-part></tp:taxon-name></italic> (isolate: HOU1350A).</p></tp:treatment-sec><tp:treatment-sec><!--Section generated to contain objects referenced in tp:taxon-treatment.--><fig id="F1" position="float" orientation="portrait"><object-id xmlns:xlink="http://www.w3.org/1999/xlink" content-type="doi" xlink:type="simple">10.3897/mycokeys.121.165642.figure1</object-id><object-id xmlns:xlink="http://www.w3.org/1999/xlink" content-type="arpha" xlink:type="simple">24BF8D10-CBA6-556C-95EB-591643A82872</object-id><label>Figure 1.</label><caption><p>Maximum Likelihood tree, based on the <abbrev xmlns:xlink="http://www.w3.org/1999/xlink" xlink:title="large subunit ribosomal RNA" id="ABBRID0EI6BG" xlink:type="simple">LSU</abbrev>, <abbrev xmlns:xlink="http://www.w3.org/1999/xlink" xlink:title="internal transcribed spacers" id="ABBRID0EM6BG" xlink:type="simple">ITS</abbrev> and mtSSU sequences, showing the phylogenetic position of <italic><tp:taxon-name><tp:taxon-name-part taxon-name-part-type="genus" reg="Triblidium">Triblidium</tp:taxon-name-part></tp:taxon-name></italic>. Bootstrap support values for ML ≥ 80 of SH-aLRT or ML &gt; 95 of <abbrev xmlns:xlink="http://www.w3.org/1999/xlink" xlink:title="ultrafast bootstrap" id="ABBRID0EX6BG" xlink:type="simple">UFB</abbrev> and posterior probability for <abbrev xmlns:xlink="http://www.w3.org/1999/xlink" xlink:title="Bayesian Inference" id="ABBRID0E26BG" xlink:type="simple">BI</abbrev> ≥ 0.90 are indicated above the nodes and separated by “-/-/-” (SH-aLRT/<abbrev xmlns:xlink="http://www.w3.org/1999/xlink" xlink:title="ultrafast bootstrap" id="ABBRID0EAAAI" xlink:type="simple">UFB</abbrev>/<abbrev xmlns:xlink="http://www.w3.org/1999/xlink" xlink:title="Posterior probabilities" id="ABBRID0EEAAI" xlink:type="simple">PP</abbrev>). The newly-generated isolates of the current study are highlighted in red, whereas types species within the genera are denoted with ‘T’ and holotypes are denoted as ‘H’ following the strain number. Hymenium colours refer to the illustrations from <xref ref-type="bibr" rid="B26">Lv et al. (2019)</xref>, <xref ref-type="bibr" rid="B16">Karakehian et al. (2019)</xref>, <xref ref-type="bibr" rid="B8">Guo et al. (2024)</xref> and this study.</p></caption><graphic xmlns:xlink="http://www.w3.org/1999/xlink" xlink:href="mycokeys-121-271-g001.jpg" position="float" orientation="portrait" xlink:type="simple" id="oo_1406599.jpg"><uri content-type="original_file" xlink:type="simple">https://binary.pensoft.net/fig/1406599</uri></graphic></fig></tp:treatment-sec><ref-list><ref id="B26"><mixed-citation xmlns:xlink="http://www.w3.org/1999/xlink" xlink:type="simple"><person-group><name name-style="western"><surname>Lv</surname><given-names>T</given-names></name><name name-style="western"><surname>Hou</surname><given-names>CL</given-names></name><name name-style="western"><surname>Johnston</surname><given-names>PR</given-names></name></person-group> (<year>2019</year>) Three new species and a new combination of <italic><tp:taxon-name><tp:taxon-name-part taxon-name-part-type="genus">Triblidium</tp:taxon-name-part></tp:taxon-name></italic>. MycoKeys 60: 1–15. <ext-link xlink:href="10.3897/mycokeys.60.46645" ext-link-type="doi" xlink:type="simple">https://doi.org/10.3897/mycokeys.60.46645</ext-link></mixed-citation></ref><ref id="B16"><mixed-citation xmlns:xlink="http://www.w3.org/1999/xlink" xlink:type="simple"><person-group><name name-style="western"><surname>Karakehian</surname><given-names>JM</given-names></name><name name-style="western"><surname>Quijada</surname><given-names>L</given-names></name><name name-style="western"><surname>Friebes</surname><given-names>G</given-names></name><name name-style="western"><surname>Tanney</surname><given-names>JB</given-names></name><name name-style="western"><surname>Pfister</surname><given-names>DH</given-names></name></person-group> (<year>2019</year>) <article-title>Placement of <tp:taxon-name><tp:taxon-name-part taxon-name-part-type="family">Triblidiaceae</tp:taxon-name-part></tp:taxon-name> in <tp:taxon-name><tp:taxon-name-part taxon-name-part-type="order">Rhytismatales</tp:taxon-name-part></tp:taxon-name> and comments on unique ascospore morphologies in <tp:taxon-name><tp:taxon-name-part taxon-name-part-type="class">Leotiomycetes</tp:taxon-name-part></tp:taxon-name> (<tp:taxon-name><tp:taxon-name-part taxon-name-part-type="kingdom">Fungi</tp:taxon-name-part></tp:taxon-name>, <tp:taxon-name><tp:taxon-name-part taxon-name-part-type="phylum">Ascomycota</tp:taxon-name-part></tp:taxon-name>).</article-title><source>MycoKeys</source><volume>54</volume>: <fpage>99</fpage>–<lpage>133</lpage>. <ext-link xlink:href="10.3897/mycokeys.54.35697" ext-link-type="doi" xlink:type="simple">https://doi.org/10.3897/mycokeys.54.35697</ext-link></mixed-citation></ref><ref id="B8"><mixed-citation xmlns:xlink="http://www.w3.org/1999/xlink" xlink:type="simple"><person-group><name name-style="western"><surname>Guo</surname><given-names>MJ</given-names></name><name name-style="western"><surname>Zhuo</surname><given-names>L</given-names></name><name name-style="western"><surname>Wang</surname><given-names>SJ</given-names></name><name name-style="western"><surname>Sui</surname><given-names>XN</given-names></name><name name-style="western"><surname>Zhou</surname><given-names>H</given-names></name><name name-style="western"><surname>Cai</surname><given-names>SR</given-names></name><name name-style="western"><surname>Luo</surname><given-names>JT</given-names></name><name name-style="western"><surname>Lei</surname><given-names>RH</given-names></name><name name-style="western"><surname>Shen</surname><given-names>XY</given-names></name><name name-style="western"><surname>Piepenbring</surname><given-names>M</given-names></name><name name-style="western"><surname>Hou</surname><given-names>CL</given-names></name></person-group> (<year>2024</year>) <article-title>Hyperdiverse <tp:taxon-name><tp:taxon-name-part taxon-name-part-type="order">Rhytismatales</tp:taxon-name-part></tp:taxon-name> on twigs of <tp:taxon-name><tp:taxon-name-part taxon-name-part-type="genus">Rhododendron</tp:taxon-name-part></tp:taxon-name> spp.</article-title><source>Mycosphere</source><volume>15</volume>: <fpage>764</fpage>–<lpage>880</lpage>. <ext-link xlink:href="10.5943/mycosphere/15/1/6" ext-link-type="doi" xlink:type="simple">https://doi.org/10.5943/mycosphere/15/1/6</ext-link></mixed-citation></ref></ref-list></tp:taxon-treatment>
