# Supplementary material for: ﻿Updating the diversity: three novel species of Triblidium (Triblidiaceae, Rhytismatales) in west Yunnan, China
Source: MycoKeys. 2025 Sep 1;121:271–89. doi: 10.3897/mycokeys.121.165642 (PMC12418029; doi:10.3897/mycokeys.121.165642)
Supplement: XML Treatment for Triblidium longisporum [file mycokeys.121.165642-treatment2.xml]

<!DOCTYPE tp:taxon-treatment
  PUBLIC "-//TaxonX//DTD Taxonomic Treatment Publishing DTD v0 20100105//EN" "tax-treatment-NSO.dtd">
<tp:taxon-treatment xmlns:tp="http://www.plazi.org/taxpub"><tp:treatment-meta><kwd-group><label>Taxon classification</label><kwd>
                <named-content content-type="kingdom">Fungi</named-content>
              </kwd><kwd>
                <named-content content-type="order">Rhytismatales</named-content>
              </kwd><kwd>
                <named-content content-type="family">Triblidiaceae</named-content>
              </kwd></kwd-group><mixed-citation publication-type="journal"><person-group><name><surname>Li</surname><given-names>Cui-Jin-Yi</given-names></name><name><surname>Zhao</surname><given-names>Qi</given-names></name><name><surname>Eungwanichayapant</surname><given-names>Prapassorn Damrongkool</given-names></name><name><surname>Yu</surname><given-names>Feng-Ming</given-names></name><name><surname>Hyde</surname><given-names>Kevin David</given-names></name><name><surname>Thilini Chethana</surname><given-names>Kandawatte Wedaralalage</given-names></name><name><surname>Liu</surname><given-names>Wei-Wei</given-names></name><name><surname>Liu</surname><given-names>Dong-Mei</given-names></name></person-group><article-title>﻿Updating the diversity: three novel species of <italic><tp:taxon-name><tp:taxon-name-part taxon-name-part-type="genus" reg="Triblidium">Triblidium</tp:taxon-name-part></tp:taxon-name></italic> (<tp:taxon-name><tp:taxon-name-part taxon-name-part-type="family">Triblidiaceae</tp:taxon-name-part></tp:taxon-name>, <tp:taxon-name><tp:taxon-name-part taxon-name-part-type="order">Rhytismatales</tp:taxon-name-part></tp:taxon-name>) in west Yunnan, China</article-title><source>MycoKeys</source><day>01</day><month>09</month><year>2025</year><volume>121</volume><fpage>271</fpage><lpage>289</lpage><pub-id pub-id-type="doi">10.3897/mycokeys.121.165642</pub-id></mixed-citation></tp:treatment-meta><tp:nomenclature><label>﻿</label><tp:taxon-name><object-id xmlns:xlink="http://www.w3.org/1999/xlink" content-type="arpha" xlink:type="simple">42ECA05E-184D-5D39-A964-9FADE16B261D</object-id>
              <tp:taxon-name-part taxon-name-part-type="genus" reg="Triblidium">Triblidium</tp:taxon-name-part>
              <tp:taxon-name-part taxon-name-part-type="species" reg="longisporum">longisporum</tp:taxon-name-part>
              <object-id xmlns:xlink="http://www.w3.org/1999/xlink" xlink:type="simple">Index Fungorum: IF904195</object-id>
              <object-id xmlns:xlink="http://www.w3.org/1999/xlink" xlink:type="simple">Facesoffungi Number: FoF18051</object-id>
            </tp:taxon-name><tp:taxon-authority>C.J.Y. Li, K.W.T. Chethana &amp; Q. Zhao</tp:taxon-authority><tp:taxon-status xmlns:xlink="http://www.w3.org/1999/xlink" xlink:type="simple">sp. nov.</tp:taxon-status><xref ref-type="fig" rid="F3">Fig. 3</xref></tp:nomenclature><tp:treatment-sec sec-type="etymology" id="SECID0EHSAI"><title>Etymology.</title><p>The specific epithet refers to the long ascospores, ‘<italic>longi</italic>’ (lat.) = long, ‘<italic>sporum</italic>’ (lat.) = spore.</p><fig id="F3" position="float" orientation="portrait"><object-id xmlns:xlink="http://www.w3.org/1999/xlink" content-type="doi" xlink:type="simple">10.3897/mycokeys.121.165642.figure3</object-id><object-id xmlns:xlink="http://www.w3.org/1999/xlink" content-type="arpha" xlink:type="simple">41062B45-22F5-5412-9D4E-9D4B81B42B1C</object-id><label>Figure 3.</label><caption><p><italic><tp:taxon-name><tp:taxon-name-part taxon-name-part-type="genus" reg="Triblidium">Triblidium</tp:taxon-name-part> <tp:taxon-name-part taxon-name-part-type="species" reg="longisporum">longisporum</tp:taxon-name-part></tp:taxon-name></italic> (<named-content xmlns:xlink="http://www.w3.org/1999/xlink" content-type="dwc:institutional_code" xlink:title="Herbarium of Cryptogams, Kunming Institute of Botany" xlink:href="http://grbio.org/institution/cryptogamic-herbarium-kunming-institute-botany" xlink:type="simple">HKAS</named-content> 145642, holotype). A. Fresh apothecia on the substrate; B–E. Dried apothecia on the substrate; F. Vertical section of an apothecium in 2% <abbrev xmlns:xlink="http://www.w3.org/1999/xlink" xlink:title="2% potassium hydroxide" id="ABBRID0EITAI" xlink:type="simple">KOH</abbrev> reagent; G–I. Ectal excipulum in 2% <abbrev xmlns:xlink="http://www.w3.org/1999/xlink" xlink:title="2% potassium hydroxide" id="ABBRID0EMTAI" xlink:type="simple">KOH</abbrev> reagent; J. Medullary excipulum in 2% <abbrev xmlns:xlink="http://www.w3.org/1999/xlink" xlink:title="2% potassium hydroxide" id="ABBRID0EQTAI" xlink:type="simple">KOH</abbrev> reagent; K. Subhymenium; L. Short marginal paraphyses; M, N. Paraphyses in 2% <abbrev xmlns:xlink="http://www.w3.org/1999/xlink" xlink:title="2% potassium hydroxide" id="ABBRID0EUTAI" xlink:type="simple">KOH</abbrev> reagent; O. Asci in 2% <abbrev xmlns:xlink="http://www.w3.org/1999/xlink" xlink:title="2% potassium hydroxide" id="ABBRID0EYTAI" xlink:type="simple">KOH</abbrev> reagent; P. Ascospores (the left in 2% <abbrev xmlns:xlink="http://www.w3.org/1999/xlink" xlink:title="2% potassium hydroxide" id="ABBRID0E3TAI" xlink:type="simple">KOH</abbrev> reagent). Scale bars: 1 mm (B); 700 μm (C, F); 400 μm (D–E); 40 μm (G, H); 50 μm (I); 30 μm (J, K); 70 μm (L, M); 100 μm (N, P); 150 μm (O).</p></caption><graphic xmlns:xlink="http://www.w3.org/1999/xlink" xlink:href="mycokeys-121-271-g003.jpg" position="float" orientation="portrait" xlink:type="simple" id="oo_1406601.jpg"><uri content-type="original_file" xlink:type="simple">https://binary.pensoft.net/fig/1406601</uri></graphic></fig></tp:treatment-sec><tp:treatment-sec sec-type="Holotype" id="SECID0EFUAI"><title>Holotype.</title><p><named-content xmlns:xlink="http://www.w3.org/1999/xlink" content-type="dwc:institutional_code" xlink:title="Herbarium of Cryptogams, Kunming Institute of Botany" xlink:href="http://grbio.org/institution/cryptogamic-herbarium-kunming-institute-botany" xlink:type="simple">HKAS</named-content> 145642.</p></tp:treatment-sec><tp:treatment-sec sec-type="diagnosis" id="SECID0EPUAI"><title>Diagnosis.</title><p>It is similar to <italic><tp:taxon-name><tp:taxon-name-part taxon-name-part-type="genus" reg="Triblidium">T.</tp:taxon-name-part> <tp:taxon-name-part taxon-name-part-type="species" reg="stipitatum">stipitatum</tp:taxon-name-part></tp:taxon-name></italic>, but <italic><tp:taxon-name><tp:taxon-name-part taxon-name-part-type="genus" reg="Triblidium">T.</tp:taxon-name-part> <tp:taxon-name-part taxon-name-part-type="species" reg="longisporum">longisporum</tp:taxon-name-part></tp:taxon-name></italic> has soft orange hymenium without stipes, simple basal stroma structures and slightly shorter asci and ascospores.</p></tp:treatment-sec><tp:treatment-sec sec-type="description" id="SECID0EUVAI"><title>Description.</title><p>Saprobic on the bark of the living <tp:taxon-name><tp:taxon-name-part taxon-name-part-type="family">Fagaceae</tp:taxon-name-part></tp:taxon-name> tree. <bold>Sexual morph</bold>: <bold><italic>Apothecia</italic></bold> 1.3–2.3(–3,1) mm wide (<italic>x̄</italic> = 1.8 μm, n = 20) when fresh, 1.1–1.9(–2.7) mm wide (<italic>x̄</italic> = 1.6 μm, n = 20), 0.5–0.8 μm high (<italic>x̄</italic> = 0.6 μm, n = 10) when dried, scattered, superficial, discoid, sessile, erumpent from the bark, initially growing as a cleistohymenial development, the hymenium tightly protected by excipulum when immature, splitting to expose hymenium by usually 6–8 teeth-like lobes in the surface in a humid environment, black (#4a4750) surface with polygonal areolae, becoming warty bulges after opening. <bold><italic>Discs</italic></bold> flat, circular to irregular shape, very soft orange (#dac696) when fresh, sub-circular to irregular shape, the edges irregularly curl towards the centre, translucent dark orange (#6d531f) when dried. <bold><italic>Receptacles</italic></bold> rough and black when fresh, sculptured with polygonal areolae or wrinkled on the surface when dried. <bold><italic>Lips</italic></bold> absent. <bold><italic>Covering stroma</italic></bold> 80–115(–135) μm thick, comprised of carbonised, textura angularis cells and the inner layers of hyaline, textura angularis to globulosa cells. <bold><italic>Hymenium</italic></bold> 330–400 μm (<italic>x̄</italic> = 360 μm, n = 10) thick, hyaline to pale yellow. <bold><italic>Subhymenium</italic></bold> 45–85 μm (<italic>x̄</italic> = 64 μm, n = 15) thick, comprised of hyaline, textura angularis cells, 4.0–9.2 μm (<italic>x̄</italic> = 6.1 μm, n = 40) in diam. <bold><italic>Internal matrix of stroma</italic></bold> (110–)140–270 μm (<italic>x̄</italic> = 195 μm, n = 30) thick, well-developed, comprised of hyaline, textura intricata hyphae, 1.6–3.3 μm (<italic>x̄</italic> = 2.2 μm, n = 40) in diam., non-gelatinous. <bold><italic>Basal stroma</italic></bold> (40–)56–128(–154) μm (<italic>x̄</italic> = 89 μm, n = 40) thick, well-developed, the outer layers comprised of carbonised, gelatinous, black red textura angularis cells, 3.1–6.0(–7.4) μm (<italic>x̄</italic> = 4.7 μm, n = 40) in diam., the inner layers comprised of hyaline cells, (3.8–)5.1–11.3(–15.7) μm (<italic>x̄</italic> = 7.2 μm, n = 70) in diam., partial elements orientated at a high angle to receptacle surface, non-gelatinous. <bold><italic>Paraphyses</italic></bold> 340–390 × 1.8–2.9 μm (<italic>x̄</italic> = 360 × 2.3 μm, n = 40) wide, hyaline with some tiny yellow oil drops, filiform, occasionally branched at the tips, aseptate, apically irregular-shaped and surrounded by a thin, gelatinous sheath. <bold><italic>Asci</italic></bold> ripening sequentially, 250–336 × 22–30 μm (<italic>x̄</italic> = 280 × 26 μm, n = 30), unitunicate, 8-spored, clavate, apically rounded without amyloid reaction in Melzer’s reagent, tapering to a fragile pleurorhynchous subtruncate base, croziers absent. <bold><italic>Ascospores</italic></bold> 160–196 × 5.9–10.5 μm (<italic>x̄</italic> = 176 × 7.9 μm, n = 40, Q = (16.1)18.8–30.3, Qm = 22.7 ± 3.4), overlapping fascicles, long acicular, transverse-septate, hyaline, 28–31-septate when mature, with a single oil drop in each cell, sharp ends, wide at the top and tapering downwards, thin and rough-walled with fine verrucae. <bold>Asexual morph</bold>: Undetermined.</p></tp:treatment-sec><tp:treatment-sec sec-type="material" id="SECID0E1YAI"><title>Material examined.</title><p>China • Yunnan Province, Dali City, Jinguangsi Protection Zone, altitude 2,380 m, on the living bark of <tp:taxon-name><tp:taxon-name-part taxon-name-part-type="family">Fagaceae</tp:taxon-name-part></tp:taxon-name> tree, 27 July 2024, Cuijinyi Li LCJY-1700 (<named-content xmlns:xlink="http://www.w3.org/1999/xlink" content-type="dwc:institutional_code" xlink:title="Herbarium of Cryptogams, Kunming Institute of Botany" xlink:href="http://grbio.org/institution/cryptogamic-herbarium-kunming-institute-botany" xlink:type="simple">HKAS</named-content> 145642, holotype); • ibid., Cuijinyi Li LCJY-1691 (<named-content xmlns:xlink="http://www.w3.org/1999/xlink" content-type="dwc:institutional_code" xlink:title="Herbarium of Cryptogams, Kunming Institute of Botany" xlink:href="http://grbio.org/institution/cryptogamic-herbarium-kunming-institute-botany" xlink:type="simple">HKAS</named-content> 145640, paratype).</p></tp:treatment-sec><tp:treatment-sec sec-type="notes" id="SECID0ENZAI"><title>Notes.</title><p>Our collection was placed sister to <italic><tp:taxon-name><tp:taxon-name-part taxon-name-part-type="genus" reg="Triblidium">T.</tp:taxon-name-part> <tp:taxon-name-part taxon-name-part-type="species" reg="stipitatum">stipitatum</tp:taxon-name-part></tp:taxon-name></italic>, with the Maximum Likelihood bootstrap support of 86.5% in the SH-aLRT test, 92% in the <abbrev xmlns:xlink="http://www.w3.org/1999/xlink" xlink:title="ultrafast bootstrap" id="ABBRID0E5ZAI" xlink:type="simple">UFB</abbrev> method and a Bayesian posterior probability of 1.0 (Fig. <xref ref-type="fig" rid="F1">1</xref>). <italic><tp:taxon-name><tp:taxon-name-part taxon-name-part-type="genus" reg="Triblidium">Triblidium</tp:taxon-name-part> <tp:taxon-name-part taxon-name-part-type="species" reg="longisporum">longisporum</tp:taxon-name-part></tp:taxon-name></italic> can be distinguished from other known species by its exceptionally long ascospores, with the exception of <italic><tp:taxon-name><tp:taxon-name-part taxon-name-part-type="genus" reg="Triblidium">T.</tp:taxon-name-part> <tp:taxon-name-part taxon-name-part-type="species" reg="stipitatum">stipitatum</tp:taxon-name-part></tp:taxon-name></italic>. This species differs from <italic><tp:taxon-name><tp:taxon-name-part taxon-name-part-type="genus" reg="Triblidium">T.</tp:taxon-name-part> <tp:taxon-name-part taxon-name-part-type="species" reg="stipitatum">stipitatum</tp:taxon-name-part></tp:taxon-name></italic> by its soft orange hymenium, lack of stipes, simple structures at the covering and basal stroma, smaller asci (250–336 μm vs. 272–355 μm) and shorter ascospores (160–196 μm vs. 187–226 μm). Based on the molecular analyses, the <abbrev xmlns:xlink="http://www.w3.org/1999/xlink" xlink:title="internal transcribed spacers" id="ABBRID0EQ2AI" xlink:type="simple">ITS</abbrev> sequence of <italic><tp:taxon-name><tp:taxon-name-part taxon-name-part-type="genus" reg="Triblidium">T.</tp:taxon-name-part> <tp:taxon-name-part taxon-name-part-type="species" reg="longisporum">longisporum</tp:taxon-name-part></tp:taxon-name></italic> exhibited a 11.4% difference with 34 gaps (60/523) to <italic><tp:taxon-name><tp:taxon-name-part taxon-name-part-type="genus" reg="Triblidium">T.</tp:taxon-name-part> <tp:taxon-name-part taxon-name-part-type="species" reg="stipitatum">stipitatum</tp:taxon-name-part></tp:taxon-name></italic> (isolate: <named-content xmlns:xlink="http://www.w3.org/1999/xlink" content-type="dwc:institutional_code" xlink:title="Herbarium of Cryptogams, Kunming Institute of Botany" xlink:href="http://grbio.org/institution/cryptogamic-herbarium-kunming-institute-botany" xlink:type="simple">HKAS</named-content> 145641), while the <abbrev xmlns:xlink="http://www.w3.org/1999/xlink" xlink:title="large subunit ribosomal RNA" id="ABBRID0EO3AI" xlink:type="simple">LSU</abbrev> sequence showed a 5.7% difference with one gap (48/838) to <italic><tp:taxon-name><tp:taxon-name-part taxon-name-part-type="genus" reg="Triblidium">T.</tp:taxon-name-part> <tp:taxon-name-part taxon-name-part-type="species" reg="stipitatum">stipitatum</tp:taxon-name-part></tp:taxon-name></italic> (isolate: <named-content xmlns:xlink="http://www.w3.org/1999/xlink" content-type="dwc:institutional_code" xlink:title="Herbarium of Cryptogams, Kunming Institute of Botany" xlink:href="http://grbio.org/institution/cryptogamic-herbarium-kunming-institute-botany" xlink:type="simple">HKAS</named-content> 145641) and the mtSSU sequence displayed a 3.7% difference with 10 gaps (31/831) to <italic><tp:taxon-name><tp:taxon-name-part taxon-name-part-type="genus" reg="Triblidium">T.</tp:taxon-name-part> <tp:taxon-name-part taxon-name-part-type="species" reg="stipitatum">stipitatum</tp:taxon-name-part></tp:taxon-name></italic> (isolate: <named-content xmlns:xlink="http://www.w3.org/1999/xlink" content-type="dwc:institutional_code" xlink:title="Herbarium of Cryptogams, Kunming Institute of Botany" xlink:href="http://grbio.org/institution/cryptogamic-herbarium-kunming-institute-botany" xlink:type="simple">HKAS</named-content> 145641).</p></tp:treatment-sec><tp:treatment-sec><!--Section generated to contain objects referenced in tp:taxon-treatment.--><fig id="F1" position="float" orientation="portrait"><object-id xmlns:xlink="http://www.w3.org/1999/xlink" content-type="doi" xlink:type="simple">10.3897/mycokeys.121.165642.figure1</object-id><object-id xmlns:xlink="http://www.w3.org/1999/xlink" content-type="arpha" xlink:type="simple">24BF8D10-CBA6-556C-95EB-591643A82872</object-id><label>Figure 1.</label><caption><p>Maximum Likelihood tree, based on the <abbrev xmlns:xlink="http://www.w3.org/1999/xlink" xlink:title="large subunit ribosomal RNA" id="ABBRID0EI6BG" xlink:type="simple">LSU</abbrev>, <abbrev xmlns:xlink="http://www.w3.org/1999/xlink" xlink:title="internal transcribed spacers" id="ABBRID0EM6BG" xlink:type="simple">ITS</abbrev> and mtSSU sequences, showing the phylogenetic position of <italic><tp:taxon-name><tp:taxon-name-part taxon-name-part-type="genus" reg="Triblidium">Triblidium</tp:taxon-name-part></tp:taxon-name></italic>. Bootstrap support values for ML ≥ 80 of SH-aLRT or ML &gt; 95 of <abbrev xmlns:xlink="http://www.w3.org/1999/xlink" xlink:title="ultrafast bootstrap" id="ABBRID0EX6BG" xlink:type="simple">UFB</abbrev> and posterior probability for <abbrev xmlns:xlink="http://www.w3.org/1999/xlink" xlink:title="Bayesian Inference" id="ABBRID0E26BG" xlink:type="simple">BI</abbrev> ≥ 0.90 are indicated above the nodes and separated by “-/-/-” (SH-aLRT/<abbrev xmlns:xlink="http://www.w3.org/1999/xlink" xlink:title="ultrafast bootstrap" id="ABBRID0EAAAI" xlink:type="simple">UFB</abbrev>/<abbrev xmlns:xlink="http://www.w3.org/1999/xlink" xlink:title="Posterior probabilities" id="ABBRID0EEAAI" xlink:type="simple">PP</abbrev>). The newly-generated isolates of the current study are highlighted in red, whereas types species within the genera are denoted with ‘T’ and holotypes are denoted as ‘H’ following the strain number. Hymenium colours refer to the illustrations from <xref ref-type="bibr" rid="B26">Lv et al. (2019)</xref>, <xref ref-type="bibr" rid="B16">Karakehian et al. (2019)</xref>, <xref ref-type="bibr" rid="B8">Guo et al. (2024)</xref> and this study.</p></caption><graphic xmlns:xlink="http://www.w3.org/1999/xlink" xlink:href="mycokeys-121-271-g001.jpg" position="float" orientation="portrait" xlink:type="simple" id="oo_1406599.jpg"><uri content-type="original_file" xlink:type="simple">https://binary.pensoft.net/fig/1406599</uri></graphic></fig></tp:treatment-sec><ref-list><ref id="B26"><mixed-citation xmlns:xlink="http://www.w3.org/1999/xlink" xlink:type="simple"><person-group><name name-style="western"><surname>Lv</surname><given-names>T</given-names></name><name name-style="western"><surname>Hou</surname><given-names>CL</given-names></name><name name-style="western"><surname>Johnston</surname><given-names>PR</given-names></name></person-group> (<year>2019</year>) Three new species and a new combination of <italic><tp:taxon-name><tp:taxon-name-part taxon-name-part-type="genus">Triblidium</tp:taxon-name-part></tp:taxon-name></italic>. MycoKeys 60: 1–15. <ext-link xlink:href="10.3897/mycokeys.60.46645" ext-link-type="doi" xlink:type="simple">https://doi.org/10.3897/mycokeys.60.46645</ext-link></mixed-citation></ref><ref id="B16"><mixed-citation xmlns:xlink="http://www.w3.org/1999/xlink" xlink:type="simple"><person-group><name name-style="western"><surname>Karakehian</surname><given-names>JM</given-names></name><name name-style="western"><surname>Quijada</surname><given-names>L</given-names></name><name name-style="western"><surname>Friebes</surname><given-names>G</given-names></name><name name-style="western"><surname>Tanney</surname><given-names>JB</given-names></name><name name-style="western"><surname>Pfister</surname><given-names>DH</given-names></name></person-group> (<year>2019</year>) <article-title>Placement of <tp:taxon-name><tp:taxon-name-part taxon-name-part-type="family">Triblidiaceae</tp:taxon-name-part></tp:taxon-name> in <tp:taxon-name><tp:taxon-name-part taxon-name-part-type="order">Rhytismatales</tp:taxon-name-part></tp:taxon-name> and comments on unique ascospore morphologies in <tp:taxon-name><tp:taxon-name-part taxon-name-part-type="class">Leotiomycetes</tp:taxon-name-part></tp:taxon-name> (<tp:taxon-name><tp:taxon-name-part taxon-name-part-type="kingdom">Fungi</tp:taxon-name-part></tp:taxon-name>, <tp:taxon-name><tp:taxon-name-part taxon-name-part-type="phylum">Ascomycota</tp:taxon-name-part></tp:taxon-name>).</article-title><source>MycoKeys</source><volume>54</volume>: <fpage>99</fpage>–<lpage>133</lpage>. <ext-link xlink:href="10.3897/mycokeys.54.35697" ext-link-type="doi" xlink:type="simple">https://doi.org/10.3897/mycokeys.54.35697</ext-link></mixed-citation></ref><ref id="B8"><mixed-citation xmlns:xlink="http://www.w3.org/1999/xlink" xlink:type="simple"><person-group><name name-style="western"><surname>Guo</surname><given-names>MJ</given-names></name><name name-style="western"><surname>Zhuo</surname><given-names>L</given-names></name><name name-style="western"><surname>Wang</surname><given-names>SJ</given-names></name><name name-style="western"><surname>Sui</surname><given-names>XN</given-names></name><name name-style="western"><surname>Zhou</surname><given-names>H</given-names></name><name name-style="western"><surname>Cai</surname><given-names>SR</given-names></name><name name-style="western"><surname>Luo</surname><given-names>JT</given-names></name><name name-style="western"><surname>Lei</surname><given-names>RH</given-names></name><name name-style="western"><surname>Shen</surname><given-names>XY</given-names></name><name name-style="western"><surname>Piepenbring</surname><given-names>M</given-names></name><name name-style="western"><surname>Hou</surname><given-names>CL</given-names></name></person-group> (<year>2024</year>) <article-title>Hyperdiverse <tp:taxon-name><tp:taxon-name-part taxon-name-part-type="order">Rhytismatales</tp:taxon-name-part></tp:taxon-name> on twigs of <tp:taxon-name><tp:taxon-name-part taxon-name-part-type="genus">Rhododendron</tp:taxon-name-part></tp:taxon-name> spp.</article-title><source>Mycosphere</source><volume>15</volume>: <fpage>764</fpage>–<lpage>880</lpage>. <ext-link xlink:href="10.5943/mycosphere/15/1/6" ext-link-type="doi" xlink:type="simple">https://doi.org/10.5943/mycosphere/15/1/6</ext-link></mixed-citation></ref></ref-list></tp:taxon-treatment>
