# Supplementary material for: ﻿Updating the diversity: three novel species of Triblidium (Triblidiaceae, Rhytismatales) in west Yunnan, China
Source: MycoKeys. 2025 Sep 1;121:271–89. doi: 10.3897/mycokeys.121.165642 (PMC12418029; doi:10.3897/mycokeys.121.165642)
Supplement: XML Treatment for Triblidium stipitatum [file mycokeys.121.165642-treatment3.xml]

<!DOCTYPE tp:taxon-treatment
  PUBLIC "-//TaxonX//DTD Taxonomic Treatment Publishing DTD v0 20100105//EN" "tax-treatment-NSO.dtd">
<tp:taxon-treatment xmlns:tp="http://www.plazi.org/taxpub"><tp:treatment-meta><kwd-group><label>Taxon classification</label><kwd>
                <named-content content-type="kingdom">Fungi</named-content>
              </kwd><kwd>
                <named-content content-type="order">Rhytismatales</named-content>
              </kwd><kwd>
                <named-content content-type="family">Triblidiaceae</named-content>
              </kwd></kwd-group><mixed-citation publication-type="journal"><person-group><name><surname>Li</surname><given-names>Cui-Jin-Yi</given-names></name><name><surname>Zhao</surname><given-names>Qi</given-names></name><name><surname>Eungwanichayapant</surname><given-names>Prapassorn Damrongkool</given-names></name><name><surname>Yu</surname><given-names>Feng-Ming</given-names></name><name><surname>Hyde</surname><given-names>Kevin David</given-names></name><name><surname>Thilini Chethana</surname><given-names>Kandawatte Wedaralalage</given-names></name><name><surname>Liu</surname><given-names>Wei-Wei</given-names></name><name><surname>Liu</surname><given-names>Dong-Mei</given-names></name></person-group><article-title>﻿Updating the diversity: three novel species of <italic><tp:taxon-name><tp:taxon-name-part taxon-name-part-type="genus" reg="Triblidium">Triblidium</tp:taxon-name-part></tp:taxon-name></italic> (<tp:taxon-name><tp:taxon-name-part taxon-name-part-type="family">Triblidiaceae</tp:taxon-name-part></tp:taxon-name>, <tp:taxon-name><tp:taxon-name-part taxon-name-part-type="order">Rhytismatales</tp:taxon-name-part></tp:taxon-name>) in west Yunnan, China</article-title><source>MycoKeys</source><day>01</day><month>09</month><year>2025</year><volume>121</volume><fpage>271</fpage><lpage>289</lpage><pub-id pub-id-type="doi">10.3897/mycokeys.121.165642</pub-id></mixed-citation></tp:treatment-meta><tp:nomenclature><label>﻿</label><tp:taxon-name><object-id xmlns:xlink="http://www.w3.org/1999/xlink" content-type="arpha" xlink:type="simple">62B23841-9D42-5B7D-AC9A-3812D63AB7AA</object-id>
              <tp:taxon-name-part taxon-name-part-type="genus" reg="Triblidium">Triblidium</tp:taxon-name-part>
              <tp:taxon-name-part taxon-name-part-type="species" reg="stipitatum">stipitatum</tp:taxon-name-part>
              <object-id xmlns:xlink="http://www.w3.org/1999/xlink" xlink:type="simple">Index Fungorum: IF904196</object-id>
              <object-id xmlns:xlink="http://www.w3.org/1999/xlink" xlink:type="simple">Facesoffungi Number: FoF18052</object-id>
            </tp:taxon-name><tp:taxon-authority>C.J.Y. Li, K.W.T. Chethana &amp; Q. Zhao</tp:taxon-authority><tp:taxon-status xmlns:xlink="http://www.w3.org/1999/xlink" xlink:type="simple">sp. nov.</tp:taxon-status><xref ref-type="fig" rid="F4">Fig. 4</xref></tp:nomenclature><tp:treatment-sec sec-type="etymology" id="SECID0EA6AI"><title>Etymology.</title><p>The specific epithet refers to the presence of stipes, ‘<italic><tp:taxon-name><tp:taxon-name-part taxon-name-part-type="genus" reg="Triblidium"/><tp:taxon-name-part taxon-name-part-type="species" reg="stipitatum">stipitatum</tp:taxon-name-part></tp:taxon-name></italic>’ (lat.) = stipitate.</p><fig id="F4" position="float" orientation="portrait"><object-id xmlns:xlink="http://www.w3.org/1999/xlink" content-type="doi" xlink:type="simple">10.3897/mycokeys.121.165642.figure4</object-id><object-id xmlns:xlink="http://www.w3.org/1999/xlink" content-type="arpha" xlink:type="simple">4D70BEF8-3A9D-59B0-A5D0-3B07D876FEDE</object-id><label>Figure 4.</label><caption><p><italic><tp:taxon-name><tp:taxon-name-part taxon-name-part-type="genus" reg="Triblidium">Triblidium</tp:taxon-name-part> <tp:taxon-name-part taxon-name-part-type="species" reg="stipitatum">stipitatum</tp:taxon-name-part></tp:taxon-name></italic> (<named-content xmlns:xlink="http://www.w3.org/1999/xlink" content-type="dwc:institutional_code" xlink:title="Herbarium of Cryptogams, Kunming Institute of Botany" xlink:href="http://grbio.org/institution/cryptogamic-herbarium-kunming-institute-botany" xlink:type="simple">HKAS</named-content> 145641, holotype). A, B. Fresh apothecia on the substrate; C, D. Dried apothecia on the substrate; E. Vertical section of an apothecium in 2% <abbrev xmlns:xlink="http://www.w3.org/1999/xlink" xlink:title="2% potassium hydroxide" id="ABBRID0EHABI" xlink:type="simple">KOH</abbrev> reagent; F–H. Ectal excipulum; G–H. Ectal excipulum in 2% <abbrev xmlns:xlink="http://www.w3.org/1999/xlink" xlink:title="2% potassium hydroxide" id="ABBRID0ELABI" xlink:type="simple">KOH</abbrev> reagent; I. Medullary excipulum in 2% <abbrev xmlns:xlink="http://www.w3.org/1999/xlink" xlink:title="2% potassium hydroxide" id="ABBRID0EPABI" xlink:type="simple">KOH</abbrev> reagent; J, K. Subhymenium in 2% <abbrev xmlns:xlink="http://www.w3.org/1999/xlink" xlink:title="2% potassium hydroxide" id="ABBRID0ETABI" xlink:type="simple">KOH</abbrev> reagent; L. Paraphyses; M. Asci (the second in the water); N. Ascospores in 2% <abbrev xmlns:xlink="http://www.w3.org/1999/xlink" xlink:title="2% potassium hydroxide" id="ABBRID0EXABI" xlink:type="simple">KOH</abbrev> reagent. Scale bars: 1 mm (C); 700 μm (D); 1 mm (E); 30 μm (F–H); 15 μm (I); 40 μm (J); 50 μm (K); 150 μm (L, M); 100 μm (N).</p></caption><graphic xmlns:xlink="http://www.w3.org/1999/xlink" xlink:href="mycokeys-121-271-g004.jpg" position="float" orientation="portrait" xlink:type="simple" id="oo_1406602.jpg"><uri content-type="original_file" xlink:type="simple">https://binary.pensoft.net/fig/1406602</uri></graphic></fig></tp:treatment-sec><tp:treatment-sec sec-type="Holotype" id="SECID0EABBI"><title>Holotype.</title><p><named-content xmlns:xlink="http://www.w3.org/1999/xlink" content-type="dwc:institutional_code" xlink:title="Herbarium of Cryptogams, Kunming Institute of Botany" xlink:href="http://grbio.org/institution/cryptogamic-herbarium-kunming-institute-botany" xlink:type="simple">HKAS</named-content> 145641.</p></tp:treatment-sec><tp:treatment-sec sec-type="diagnosis" id="SECID0EKBBI"><title>Diagnosis.</title><p>It is similar to <italic><tp:taxon-name><tp:taxon-name-part taxon-name-part-type="genus" reg="Triblidium">T.</tp:taxon-name-part> <tp:taxon-name-part taxon-name-part-type="species" reg="longisporum">longisporum</tp:taxon-name-part></tp:taxon-name></italic>, but differs by having a stipitate, greyish-white disc, a basal stroma, consisting of three parts and slightly longer asci and ascospores.</p></tp:treatment-sec><tp:treatment-sec sec-type="description" id="SECID0EECBI"><title>Description.</title><p>Saprobic on the bark of the living <tp:taxon-name><tp:taxon-name-part taxon-name-part-type="family">Fagaceae</tp:taxon-name-part></tp:taxon-name> tree. <bold>Sexual morph</bold>: <bold><italic>Apothecia</italic></bold> 1.9–3.2 mm wide (<italic>x̄</italic> = 2.6 μm, n = 30) when fresh, 1.6–2.6(–3.1) mm wide (<italic>x̄</italic> = 2.1 μm, n = 20), (0.5–)0.7–1.0 μm high (<italic>x̄</italic> = 1.6 μm, n = 20) when dried, scattered, superficial, cupulate, stipitate, erumpent from the bark, initially growing as a cleistohymenial development, obconical without a point, the hymenium tightly protected by excipulum when immature, splitting to expose hymenium by eight teeth-like lobes in the surface in a humid environment, black (#4a4750) surface with polygonal areolae, becoming warty bulges after opening. <bold><italic>Discs</italic></bold> flat to slightly detained in the centre, circular to irregular-shaped, greyish-white (#abb3b6) when fresh, triangular to angular-shaped, the edges curling towards the centre, desaturated dark green (#9eb07c) when dried. <bold><italic>Receptacles</italic></bold> rough and black when fresh, sculptured with polygonal areolae when dried. <bold><italic>Stipes</italic></bold> 0.5–1.0 mm wide, 0.6–1.0 mm high when dried, concolorous to the receptacles. <bold><italic>Lips</italic></bold> absent. <bold><italic>Covering stroma</italic></bold> 63–138 μm thick, comprised of carbonised, textura angularis cells and the inner layers hyaline, textura angularis to globulosa cells. <bold><italic>Hymenium</italic></bold> 378–432 μm (<italic>x̄</italic> = 399 μm, n = 20) thick, hyaline. <bold><italic>Subhymenium</italic></bold> 52–111 μm (<italic>x̄</italic> = 85 μm, n = 40) thick, comprised of hyaline, textura globulosa to angularis cells, 4.5–9.5(–11.3) μm (<italic>x̄</italic> = 7.1 μm, n = 80) in diam. <bold><italic>Internal matrix of stroma</italic></bold> 135–220 μm (<italic>x̄</italic> = 180 μm, n = 40) thick, well-developed, non-gelatinous, divided into three parts, part I near subhymenium comprised of dense and pale brown, textura intricata hyphae, 1.5–2.5 μm (<italic>x̄</italic> = 2.0 μm, n = 40) in diam.; part II in the middle, 37–74 μm wide, comprised of carbonised, black red (#28171a), textura angularis cells same as the ectal excipulum; part III (stipe) comprised of hyaline and densely parallel hyphae, mixed with large refraction resin materials, hyphae 1.7–2.5 μm (<italic>x̄</italic> = 2.1 μm, n = 60) in diam. <bold><italic>Basal stroma</italic></bold> 65–140 μm (<italic>x̄</italic> = 101 μm, n = 60) thick, well-developed, the outer layers comprised of carbonised, black red, textura angularis cells, 2.9–5.8 μm (<italic>x̄</italic> = 4.3 μm, n = 100) in diam., the inner layers comprised of hyaline cells, 5.5–10.3(–12.7) μm (<italic>x̄</italic> = 8.0 μm, n = 80) in diam., partial elements orientated at a high angle or vertical to receptacle surface, slightly gelatinous. <bold><italic>Paraphyses</italic></bold> 315–345 × 1.7–2.7 μm (<italic>x̄</italic> = 332 × 2.1 μm, n = 40) wide, hyaline, filiform, unbranched, aseptate, apically rounded, slightly swollen and waved, surrounded by a thin, gelatinous sheath. <bold><italic>Asci</italic></bold> ripening sequentially, 272–355(–373) × 21–30 μm (<italic>x̄</italic> = 312 × 25 μm, n = 40), unitunicate, 8-spored, clavate, apically ellipse, without amyloid reaction in Melzer’s reagent, tapering to a fragile pleurorhynchous, subtruncated base, croziers absent. <bold><italic>Ascospores</italic></bold> 187–226(–241) × 6.8–10.5 μm (<italic>x̄</italic> = 206 × 7.9 μm, n = 40, Q = (17.8)22.9–31.3, Qm = 26.3 ± 3.1), overlapping fascicles, long acicular, transverse-septate, hyaline, 24–33(–38)-septate when mature with a single oil drop in each cell, sharp ends, wide at the top and tapering downwards, thin and rough-walled with fine verrucae. <bold><italic>Asexual morph</italic></bold>: Undetermined.</p></tp:treatment-sec><tp:treatment-sec sec-type="material" id="SECID0EQFBI"><title>Material examined.</title><p>China • Yunnan Province, Dali City, Jinguangsi Protection Zone, altitude 2,380 m, on the living bark of <tp:taxon-name><tp:taxon-name-part taxon-name-part-type="family">Fagaceae</tp:taxon-name-part></tp:taxon-name> tree, 27 July 2024, Cuijinyi Li LCJY-1695 (<bold><italic>holotype</italic></bold><named-content xmlns:xlink="http://www.w3.org/1999/xlink" content-type="dwc:institutional_code" xlink:title="Herbarium of Cryptogams, Kunming Institute of Botany" xlink:href="http://grbio.org/institution/cryptogamic-herbarium-kunming-institute-botany" xlink:type="simple">HKAS</named-content> 145641); • ibid., 24 July 2024, Cuijinyi Li LCJY-1642 (paratype <named-content xmlns:xlink="http://www.w3.org/1999/xlink" content-type="dwc:institutional_code" xlink:title="Herbarium of Cryptogams, Kunming Institute of Botany" xlink:href="http://grbio.org/institution/cryptogamic-herbarium-kunming-institute-botany" xlink:type="simple">HKAS</named-content> 145639).</p></tp:treatment-sec><tp:treatment-sec sec-type="notes" id="SECID0EGGBI"><title>Notes.</title><p><italic><tp:taxon-name><tp:taxon-name-part taxon-name-part-type="genus" reg="Triblidium">Triblidium</tp:taxon-name-part> <tp:taxon-name-part taxon-name-part-type="species" reg="stipitatum">stipitatum</tp:taxon-name-part></tp:taxon-name></italic> is distinguished from all other known species by its well-developed stipe and the special excipulum structure. It is closely related to <italic><tp:taxon-name><tp:taxon-name-part taxon-name-part-type="genus" reg="Triblidium">T.</tp:taxon-name-part> <tp:taxon-name-part taxon-name-part-type="species" reg="longisporum">longisporum</tp:taxon-name-part></tp:taxon-name></italic>, based on both morphological and phylogenetic analysis, but can still be easily distinguished. <italic><tp:taxon-name><tp:taxon-name-part taxon-name-part-type="genus" reg="Triblidium">Triblidium</tp:taxon-name-part> <tp:taxon-name-part taxon-name-part-type="species" reg="stipitatum">stipitatum</tp:taxon-name-part></tp:taxon-name></italic> can be differentiated from the latter species by the presence of stipes, greyish-white hymenium, a basal stroma consisting of three parts (from top to bottom: pale brown intricate hyphae, black red angularis cells and hyaline parallel hyphae mixed with large refraction resin materials), as well as slightly longer asci (272–355 μm vs. 250–336 μm) and ascospores (187–226 μm vs. 160–196 μm). The molecular analyses were shown in the note of <italic><tp:taxon-name><tp:taxon-name-part taxon-name-part-type="genus" reg="Triblidium">T.</tp:taxon-name-part> <tp:taxon-name-part taxon-name-part-type="species" reg="longisporum">longisporum</tp:taxon-name-part></tp:taxon-name></italic>.</p></tp:treatment-sec></tp:taxon-treatment>
